# Supplementary material for: Identifying Behavior Change Techniques Used in Tobacco Cessation Interventions by Oral Health Professionals and Their Relation to Intervention Effects—A Review of the Scientific Literature
Source: Int J Environ Res Public Health. 2021 Jul 13;18(14):7481. doi: 10.3390/ijerph18147481 (PMC8305605; doi:10.3390/ijerph18147481)
Supplement: Supplementary file 1 [file ijerph-18-07481-s001.zip]

Archive with 1 entries (1 files):
- ijerph-1284272-supplementary.pdf
